# Supplementary material for: The Kocurious case of Noodlococcus: genomic insights into Kocuria rhizophila from characterisation of a laboratory contaminant
Source: Microb Genom. 2025 Oct 6;11(10):001526. doi: 10.1099/mgen.0.001526 (PMC12500396; doi:10.1099/mgen.0.001526)
Supplement: Uncited Supplementary Material 2. [file mgen-11-01526-s002.xlsx]

## Sheet: Table S1. All Kocuria Genomes
Table S1. Details of all Kocuria genomes in NCBI database (last search 21st September 2024)
Assembly Accession	Strain	Species Label (GenBank)	GTDB-Tk Classification	Genome Size (bp)	No. Contigs	Assembly Accession	CheckM2 Completeness (%)	CheckM2 Contamination (%)	Assembly Level	Assembly Name	Assembly Release Date	Notes
GCA_000010285.1	DC2201 (= NBRC 103217)	Kocuria rhizophila DC2201	Kocuria rhizophila_A	2653745	1	GCA_000010285.1	99.53	0.14	Complete	ASM1028v1	2008-04-17
GCA_000214115.2	P7-4	Kocuria rhizophila P7-4	Kocuria rhizophila	2820331	54	GCA_000214115.2	100	0.14	Draft	ASM21411v2	2011-05-19
GCA_000286355.1	C3-8	Kocuria atrinae C3-8	N/A	3197170	221	GCA_000286355.1	78.69	4.21	Draft	KocAtr1.0	2012-08-10	Discarded <90 complete
GCA_000315815.2	PEL	Kocuria palustris PEL	Kocuria palustris	2872112	55	GCA_000315815.2	99.99	0.44	Draft	ASM31581v2	2013-02-25
GCA_000349605.1	UCD-OTCP	Kocuria sp. UCD-OTCP	Kocuria rosea	3748850	68	GCA_000349605.1	99.99	0.87	Draft	Kocuria sp. UCD-OTCP	2013-04-09
GCA_000786195.1	CMS 76or	Kocuria rosea subsp. polaris	Kocuria rosea	3779802	67	GCA_000786195.1	100	0.42	Draft	ASM78619v1	2014-11-23
GCA_000786655.1	SO9-6	Kocuria marina	Kocuria marina_A	3037203	61	GCA_000786655.1	98.89	0.26	Draft	ASM78665v1	2014-11-25
GCA_000800955.1	ZOR0020	Kocuria sp. ZOR0020	Kocuria subflava	3013087	469	GCA_000800955.1	99.99	1.26	Draft	ZOR0020.1	2014-12-11
GCA_000813865.1	TPW45	Kocuria rhizophila	Kocuria rhizophila	2649746	46	GCA_000813865.1	99.62	0.24	Draft	ASM81386v1	2015-01-02
GCA_001027955.1	SM24M-10	Kocuria sp. SM24M-10	Kocuria turfanensis	4346986	177	GCA_001027955.1	100	2.41	Draft	ASM102795v1	2015-06-15
GCA_001038535.1	14ASP	Kocuria rhizophila	Kocuria rhizophila	2698103	183	GCA_001038535.1	93.48	2.23	Draft	ASM103853v1	2015-06-23
GCA_001190985.2	RF	Kocuria rhizophila	Kocuria rhizophila	2775744	89	GCA_001190985.2	99.99	0.47	Draft	ASM119098v2	2016-01-19
GCA_001275345.1	MU14/1	Kocuria palustris	Kocuria palustris	2847923	1	GCA_001275345.1	99.89	0.39	Complete	ASM127534v1	2015-08-27
GCA_001408335.1	G1	Kocuria salsicia	Kocuria salsicia	2999584	199	GCA_001408335.1	99.89	1.57	Draft	Draft genome of Kocuria salsicia G1	2015-10-12
GCA_001482365.1	HO-9041	Kocuria flava	Kocuria flava	3638342	5	GCA_001482365.1	100	0.27	Complete	ASM148236v1	2015-12-24
GCA_001483755.1	CD08_4	Kocuria rosea subsp. polaris	Kocuria polaris_A	3833718	42	GCA_001483755.1	100	0.3	Draft	ASM148375v1	2015-12-31
GCA_001483775.1	CD07_3	Kocuria palustris	Kocuria palustris	2833425	18	GCA_001483775.1	99.99	0.44	Draft	ASM148377v1	2015-12-31
GCA_001499775.1	G2	Kocuria rhizophila	Kocuria rhizophila_A	2881857	87	GCA_001499775.1	99.98	0.11	Draft	Draft genome of Kocuria rhizophila G2	2016-01-03
GCA_001580365.1	HO-9042	Kocuria turfanensis	Kocuria turfanensis	4159643	5	GCA_001580365.1	100	0.7	Complete	ASM158036v1	2016-03-07
GCA_001665945.1	ICS0012	Kocuria sp. ICS0012	Kocuria marina	2953425	86	GCA_001665945.1	99.98	0.28	Draft	ASM166594v1	2016-06-17
GCA_001812045.1	HMSC066H03	Kocuria sp. HMSC066H03	Kocuria rhizophila	2772250	8	GCA_001812045.1	99.99	0.73	Draft	ASM181204v1	2016-10-21
GCA_001942375.1	CNJ-770	Kocuria sp. CNJ-770	Kocuria turfanensis	4123079	166	GCA_001942375.1	93.55	2.45	Draft	ASM194237v1	2017-01-11
GCA_002208685.2	FDAARGOS_302	Kocuria rhizophila	Kocuria rhizophila_A	2653725	1	GCA_002208685.2	98.45	0.26	Complete	ASM220868v2	2018-03-02
GCA_002237805.1	DSM 25126	Kocuria marina subsp. indica	Kocuria marina	2876326	48	GCA_002237805.1	99.99	0.11	Draft	ASM223780v1	2017-08-01
GCA_002250745.2	80	Kocuria varians	Kocuria salsicia	2823038	1	GCA_002250745.2	99.93	0.11	Complete	ASM225074v2	2020-07-31
GCA_002287015.1	WN036	Kocuria sp. WN036	Kocuria rosea	3877955	77	GCA_002287015.1	100	0.8	Draft	ASM228701v1	2017-09-06
GCA_002295155.1	WRN011	Kocuria sp. WRN011	Kocuria carniphila	3326106	23	GCA_002295155.1	99.94	0.43	Draft	ASM229515v1	2017-09-12
GCA_002322055.1	UBA1592	Kocuria sp. UBA1592	N/A	2119044	172	GCA_002322055.1	75	0.08	MAG	ASM232205v1	2017-09-21	Discarded <90 complete
GCA_002338785.1	UBA1838	Kocuria sp. UBA1838	Kocuria marina	2651950	19	GCA_002338785.1	99.54	0.22	MAG	ASM233878v1	2017-09-22
GCA_002398425.1	UBA5001	Kocuria sp. UBA5001	Kocuria salsicia	2765421	21	GCA_002398425.1	98.49	0.09	MAG	ASM239842v1	2017-09-28
GCA_002849405.1	S43	Kocuria flava	Kocuria flava	3897275	6	GCA_002849405.1	100	1.31	Draft	ASM284940v1	2018-01-02
GCA_002861865.1	UMB0131	Kocuria rhizophila	Kocuria rhizophila	2833561	8	GCA_002861865.1	99.99	0.78	Draft	ASM286186v1	2017-12-28
GCA_002879775.1	D2	Kocuria rhizophila	Kocuria rhizophila	2585409	34	GCA_002879775.1	99.87	0.11	Draft	ASM287977v1	2018-01-14
GCA_003124025.1	ATCC 49321	Kocuria rosea	Kocuria rosea	4006549	59	GCA_003124025.1	100	0.48	Draft	ASM312402v1	2018-05-14
GCA_003124035.1	ATCC 186	Kocuria rosea	Kocuria rosea	3958612	90	GCA_003124035.1	100	1.12	Draft	ASM312403v1	2018-05-14
GCA_003124065.1	ATCC 516	Kocuria rosea	Kocuria rosea	3862128	91	GCA_003124065.1	100	0.35	Draft	ASM312406v1	2018-05-14
GCA_003226895.2	442	Kocuria tytonis	Kocuria tytonis	2723281	9	GCA_003226895.2	99.98	0.13	Draft	ASM322689v2	2018-10-11
GCA_003240705.1	S2_018_000_R3_112	Kocuria palustris	N/A	2379394	126	GCA_003240705.1	83.43	3.77	MAG	ASM324070v1	2018-06-18	Discarded <90 complete
GCA_003240995.1	S2_012_000_R3_91	Kocuria rhizophila	N/A	4688931	788	GCA_003240995.1	97.27	10.44	MAG	ASM324099v1	2018-06-18	Discarded >5 contamination
GCA_003284705.1	TNDT1	Kocuria rhizophila	Kocuria flava	3252242	733	GCA_003284705.1	99.95	0.18	Draft	ASM328470v1	2018-06-29
GCA_003290245.1	BT304	Kocuria sp. BT304	Kocuria rhizophila_A	2763150	1	GCA_003290245.1	99.94	0.11	Complete	ASM329024v1	2018-07-06
GCA_003450595.1	UBA9147	Kocuria sp.	N/A	1837412	235	GCA_003450595.1	64.85	2.08	MAG	ASM345059v1	2018-09-04	Discarded <90 complete
GCA_003507835.1	UBA9196	Kocuria sp.	N/A	1680388	273	GCA_003507835.1	60.87	0.01	MAG	ASM350783v1	2018-09-07	Discarded <90 complete
GCA_003598585.1	CPCC 104605	Kocuria sp. CPCC 104605	Kocuria subflava	2890728	87	GCA_003598585.1	99.99	0.72	Draft	ASM359858v1	2018-09-26
GCA_003667205.1	NIO-1021	Kocuria marina subsp. indica	Kocuria marina	2977870	48	GCA_003667205.1	100	0.17	Draft	ASM366720v1	2018-10-19
GCA_003667225.1	TA68	Kocuria rhizophila	Kocuria rhizophila	2701536	195	GCA_003667225.1	99.99	0.23	Draft	ASM366722v1	2018-10-19
GCA_003687175.1	473	Kocuria tytonicola	Kocuria tytonicola	2636759	5	GCA_003687175.1	99.97	0.03	Draft	ASM368717v1	2018-10-24
GCA_003687455.1	DSM 104133	Kocuria tytonicola	Kocuria tytonicola	2559789	237	GCA_003687455.1	100	0.35	Draft	ASM368745v1	2018-10-24
GCA_003797835.1	M5W7-7	Kocuria soli	Kocuria soli	2952089	31	GCA_003797835.1	100	0.1	Draft	ASM379783v1	2018-11-19
GCA_003989235.1	HSID17582	Kocuria sp. HSID17582	Kocuria salsicia	2779187	323	GCA_003989235.1	99.34	0.29	Draft	ASM398923v1	2018-12-31
GCA_003989425.1	HSID16901	Kocuria sp. HSID16901	Rothia massiliensis	2457317	22	GCA_003989425.1	99.72	0	Draft	ASM398942v1	2018-12-31
GCA_003989485.1	HSID17590	Kocuria sp. HSID17590	Kocuria salsicia	2829325	87	GCA_003989485.1	99.22	0.05	Draft	ASM398948v1	2018-12-31
GCA_004136555.1	CCM 132	Kocuria carniphila	Kocuria carniphila	3422862	49	GCA_004136555.1	100	0.55	Draft	ASM413655v1	2019-02-04
GCA_004136585.1	257	Kocuria sp. 257	Rothia	2889347	6	GCA_004136585.1	99.99	0.11	Draft	ASM413658v1	2019-02-04
GCA_004137765.1	36	Kocuria sp. 36	Rothia	2911964	8	GCA_004137765.1	99.96	0.13	Draft	ASM413776v1	2019-02-04
GCA_004328535.1	CE7	Kocuria marina subsp. indica	Kocuria marina	2842604	2	GCA_004328535.1	99.99	0.5	Complete	ASM432853v1	2019-03-06
GCA_004358895.1	S-A3	Kocuria rosea	Kocuria rosea	3953419	18	GCA_004358895.1	100	0.32	Draft	ASM435889v1	2019-03-20
GCA_004362545.1	AG109	Kocuria sp. AG109	Rothia kristinae	2366557	15	GCA_004362545.1	99.98	0	Draft	ASM436254v1	2019-03-22
GCA_004563775.1	4R-34	Kocuria rhizophila	Kocuria rhizophila	2640035	122	GCA_004563775.1	99.99	1.04	Draft	ASM456377v1	2019-04-01
GCA_004563945.1	4R-31	Kocuria rhizophila	Kocuria rhizophila	2650842	26	GCA_004563945.1	100	0.2	Draft	ASM456394v1	2019-04-01
GCA_004799725.1	AF099C18	Kocuria rosea	Kocuria rosea	3988949	749	GCA_004799725.1	99.47	0.33	Draft	ASM479972v1	2019-04-18
GCA_005502825.1	2SI	Kocuria sp. 2SI	Kocuria palustris	2907078	58	GCA_005502825.1	95.81	0.49	Draft	ASM550282v1	2019-05-17
GCA_006094695.1	ATCC 186	Kocuria rosea	Kocuria rosea	3946651	1	GCA_006094695.1	100	0.44	Complete	ASM609469v1	2019-06-06
GCA_006539885.1	NBRC 15358	Kocuria varians	Kocuria varians	2843576	48	GCA_006539885.1	99.99	0.22	Draft	ASM653988v1	2019-06-12
GCA_006717035.1	DSM 20447	Kocuria rosea	N/A	3881675	9	GCA_006717035.1	99.97	5	Draft	ASM671703v1	2019-07-08	Discarded ≥5 contamination
GCA_007666205.1	DE0549	Kocuria palustris	Kocuria palustris_A	2776408	61	GCA_007666205.1	96.21	0.4	Draft	ASM766620v1	2019-07-30
GCA_007671865.1	DE0576	Kocuria marina subsp. indica	Kocuria marina	2838293	89	GCA_007671865.1	99.81	0.23	Draft	ASM767186v1	2019-07-30
GCA_007672315.1	DE0433	Kocuria marina subsp. indica	Kocuria marina	3090828	56	GCA_007672315.1	99.95	0.42	Draft	ASM767231v1	2019-07-30
GCA_007677595.1	DE0228	Kocuria rhizophila DC2201	Kocuria rhizophila_A	2840576	62	GCA_007677595.1	99.94	0.33	Draft	ASM767759v1	2019-07-30
GCA_007677895.1	DE0203	Kocuria rhizophila	Kocuria rhizophila	2747792	160	GCA_007677895.1	99.96	0.24	Draft	ASM767789v1	2019-07-30
GCA_007677945.1	DE0200	Kocuria rhizophila	Kocuria rhizophila	2895038	158	GCA_007677945.1	100	0.19	Draft	ASM767794v1	2019-07-30
GCA_007681255.1	DE0293	Kocuria rosea	Kocuria rosea	4209969	281	GCA_007681255.1	100	0.64	Draft	ASM768125v1	2019-07-30
GCA_007681515.1	DE0236	Kocuria marina subsp. indica	Kocuria marina	2841655	58	GCA_007681515.1	99.93	0.14	Draft	ASM768151v1	2019-07-30
GCA_007681555.1	DE0232	Kocuria salsicia	Kocuria salsicia	3036589	50	GCA_007681555.1	99.91	0.08	Draft	ASM768155v1	2019-07-30
GCA_007681705.1	DE0195	Kocuria salsicia	Kocuria salsicia	3004259	261	GCA_007681705.1	99.94	0.26	Draft	ASM768170v1	2019-07-30
GCA_007992135.1	NBRC 107626	Kocuria flava	Kocuria flava	3605512	263	GCA_007992135.1	100	0.35	Draft	ASM799213v1	2019-07-31
GCA_007992155.1	NBRC 107627	Kocuria turfanensis	Kocuria turfanensis	4089369	201	GCA_007992155.1	100	0.68	Draft	ASM799215v1	2019-07-31
GCA_008831305.1	SCSIO 13007	Kocuria coralli	Kocuria coralli	3425159	57	GCA_008831305.1	99.99	0.28	Draft	ASM883130v1	2019-09-30
GCA_009735315.1	JCM 17929	Kocuria sediminis	Kocuria turfanensis	3878083	60	GCA_009735315.1	99.83	0.85	Draft	ASM973531v1	2019-12-08
GCA_010214965.1	DP-K7	Kocuria marina subsp. indica	Kocuria marina_A	3010594	57	GCA_010214965.1	99.87	0.16	Draft	ASM1021496v1	2020-02-05
GCA_011602805.1	JC486	Kocuria sp. JC486	Kocuria soli	2856335	61	GCA_011602805.1	99.99	0.07	Draft	ASM1160280v1	2020-03-21
GCA_011769905.1	KD4	Kocuria sp. KD4	Kocuria marina	2783201	1	GCA_011769905.1	98.36	0.27	Complete	ASM1176990v1	2020-03-30
GCA_012163155.1	YIM 13062	Kocuria subflava	Kocuria subflava	3026447	284	GCA_012163155.1	100	3.73	Draft	ASM1216315v1	2020-04-07
GCA_013368965.1	CV6	Kocuria salina	Kocuria rosea	4216831	57	GCA_013368965.1	100	0.93	Draft	ASM1336896v1	2020-06-23
GCA_013394365.1	TGY1120_3	Kocuria sp. TGY1120_3	Rothia koreensis	2930038	4	GCA_013394365.1	99.97	0.15	Complete	ASM1339436v1	2020-07-01
GCA_013394385.1	TGY1127_2	Kocuria sp. TGY1127_2	Rothia	2977305	2	GCA_013394385.1	99.98	0	Complete	ASM1339438v1	2020-07-01
GCA_014636775.1	CGMCC 1.12187	Kocuria dechangensis	Kocuria dechangensis	4458179	82	GCA_014636775.1	99.99	3.21	Draft	ASM1463677v1	2020-09-12
GCA_014652975.1	KCTC 9943	Kocuria marina	Kocuria marina	2781857	16	GCA_014652975.1	99.95	0.13	Draft	ASM1465297v1	2020-09-11
GCA_016620465.1	H09	Kocuria rhizophila	Kocuria rhizophila_A	2716660	117	GCA_016620465.1	99.99	0.2	Draft	ASM1662046v1	2021-01-12
GCA_016907795.1	TAGA27	Kocuria palustris	Kocuria palustris	2897960	1	GCA_016907795.1	99.96	0.14	Draft	ASM1690779v1	2021-02-19
GCA_017167265.1	F6_7S_B_1	Kocuria palustris	Kocuria palustris	2843704	34	GCA_017167265.1	99.99	0.18	Draft	ASM1716726v1	2021-03-04
GCA_017167445.1	F6_3S_P_1B	Kocuria marina subsp. indica	Kocuria marina	2803211	27	GCA_017167445.1	99.99	0.17	Draft	ASM1716744v1	2021-03-04
GCA_017167485.1	F6_1S_P_2	Kocuria palustris	Kocuria palustris	2779545	31	GCA_017167485.1	95.43	0.22	Draft	ASM1716748v1	2021-03-04
GCA_017167505.1	F5_7S_P7	Kocuria palustris	Kocuria palustris	2844494	32	GCA_017167505.1	99.99	0.18	Draft	ASM1716750v1	2021-03-04
GCA_017167525.1	F5_7S_P8	Kocuria palustris	Kocuria palustris	2843644	49	GCA_017167525.1	99.99	0.17	Draft	ASM1716752v1	2021-03-04
GCA_017167545.1	F5_7S_P6	Kocuria marina subsp. indica	Kocuria marina	2803228	28	GCA_017167545.1	99.99	0.17	Draft	ASM1716754v1	2021-03-04
GCA_017167685.1	F5_7S_P2B	Kocuria palustris	Kocuria palustris	2843686	32	GCA_017167685.1	99.99	0.18	Draft	ASM1716768v1	2021-03-04
GCA_017167735.1	F5_7S_P2A	Kocuria palustris	Kocuria palustris	2779311	33	GCA_017167735.1	99.91	0.16	Draft	ASM1716773v1	2021-03-04
GCA_017167825.1	F5_7S_P11C	Kocuria palustris	Kocuria palustris	2843288	36	GCA_017167825.1	99.99	0.18	Draft	ASM1716782v1	2021-03-04
GCA_017168375.1	KRD140	Kocuria sp. KRD140	Kocuria marina	2743604	36	GCA_017168375.1	99.92	0.1	Draft	ASM1716837v1	2021-03-05
GCA_017598955.1	28R2A-13	Kocuria rhizophila	N/A	2414908	31	GCA_017598955.1	87.54	0.08	Draft	28R2A-13	2021-03-28	Discarded <90 complete
GCA_017723815.1	28R2A-20	Kocuria rhizophila	Kocuria rhizophila	2589019	1	GCA_017723815.1	99.37	0.09	Complete	ASM1772381v1	2021-04-03
GCA_018373175.1	L3_129_000G1_dasL3_129_000G1_metabat.metabat.108	Kocuria rhizophila	Kocuria salsicia	2786653	84	GCA_018373175.1	99.91	0.27	MAG	ASM1837317v1	2021-05-16
GCA_019279655.1	BF1	Kocuria salsicia	N/A	1651078	936	GCA_019279655.1	58.34	0.4	Draft	ASM1927965v1	2021-07-19	Discarded <90 complete
GCA_020054425.1	FE21-3	Kocuria sp.	Kocuria marina_A	2857444	115	GCA_020054425.1	94.31	1.58	MAG	ASM2005442v1	2021-09-20
GCA_020093225.1	MAG-2F-S1P-2	Kocuria palustris	N/A	4780362	96	GCA_020093225.1	100	5.76	MAG	ASM2009322v1	2021-09-22	Discarded >5 contamination
GCA_020829765.1	ndh24	Kocuria rhizophila	Kocuria rhizophila_A	2690354	45	GCA_020829765.1	99.92	0.17	Draft	ASM2082976v1	2021-11-10
GCA_020829785.1	ndh45	Kocuria rhizophila	Kocuria rhizophila_A	2713089	59	GCA_020829785.1	99.99	0.11	Draft	ASM2082978v1	2021-11-10
GCA_020833785.1	CCUG 69068	Kocuria sp. CCUG 69068	Kocuria rosea	3925470	289	GCA_020833785.1	99.69	0.29	Draft	ASM2083378v1	2021-11-10
GCA_021012935.1	LUK	Kocuria sp. LUK	Kocuria flava	3234940	19	GCA_021012935.1	99.1	0.14	Draft	ASM2101293v1	2021-11-29
GCA_022347065.1	ACRRP	Kocuria marina subsp. indica	Kocuria marina	2903314	80	GCA_022347065.1	99.98	0.24	Draft	ASM2234706v1	2022-02-20
GCA_022347075.1	ACRRQ	Kocuria rhizophila	Kocuria rhizophila	2821555	49	GCA_022347075.1	99.99	0.59	Draft	ASM2234707v1	2022-02-20
GCA_022424145.1	SVPUAT	Kocuria palustris	N/A	3365334	4	GCA_022424145.1	0	1.7	Draft	ASM2242414v1	2022-02-28	Discarded <90 complete
GCA_022968815.1	IOS11	Kocuria flava	Kocuria flava	3422755	88	GCA_022968815.1	99.99	1.27	Draft	ASM2296881v1	2022-04-13
GCA_023373505.1	Noodlococcus	Kocuria rhizophila	Kocuria rhizophila	2718452	1	GCA_023373505.1	100	0.18	Complete	ASM2337350v1	2022-05-16
GCA_023712595.1	MSL 359	Kocuria rosea	Kocuria rosea	3983493	129	GCA_023712595.1	100	0.29	Draft	ASM2371259v1	2022-06-13
GCA_023713525.1	MER TA 14	Kocuria palustris	Kocuria palustris	2839746	70	GCA_023713525.1	99.99	0.11	Draft	ASM2371352v1	2022-06-13
GCA_023715525.1	TA 28	Kocuria rosea	Kocuria rosea_A	3635835	73	GCA_023715525.1	99.99	0.24	Draft	ASM2371552v1	2022-06-13
GCA_023896275.1	MS50-16	Kocuria rosea subsp. polaris	Zhihengliuella polaris_A	3433601	51	GCA_023896275.1	99.68	0	Draft	ASM2389627v1	2022-06-23
GCA_024655785.1	6.1.26	Kocuria rhizophila	Kocuria rhizophila	2690810	85	GCA_024655785.1	99.98	0.21	Draft	ASM2465578v1	2022-08-14
GCA_025144265.1	p3-SID1135	Kocuria rhizophila	Kocuria rhizophila	2582651	72	GCA_025144265.1	93.65	0.19	Draft	ASM2514426v1	2022-09-12
GCA_025145075.1	p3-SID917	Kocuria carniphila	Kocuria carniphila	3366167	161	GCA_025145075.1	99.99	0.2	Draft	ASM2514507v1	2022-09-12
GCA_025145205.1	p3-SID884	Kocuria marina	Kocuria marina	2927309	109	GCA_025145205.1	99.94	0.12	Draft	ASM2514520v1	2022-09-12
GCA_025145235.1	p3-SID882	Kocuria marina	Kocuria marina	2645190	102	GCA_025145235.1	94.86	0.14	Draft	ASM2514523v1	2022-09-12
GCA_025145565.1	p3-SID866	Kocuria marina	Kocuria marina_A	2839026	106	GCA_025145565.1	99.95	0.28	Draft	ASM2514556v1	2022-09-12
GCA_025147725.1	p3-SID292	Kocuria rhizophila	Kocuria rhizophila	2629115	120	GCA_025147725.1	99.63	0.45	Draft	ASM2514772v1	2022-09-12
GCA_025147935.1	p3-SID284	Kocuria rhizophila	Kocuria rhizophila	2642734	125	GCA_025147935.1	93.77	0.16	Draft	ASM2514793v1	2022-09-12
GCA_025148985.1	p3-SID209	Kocuria rhizophila	Kocuria rhizophila	2598899	113	GCA_025148985.1	99.85	0.14	Draft	ASM2514898v1	2022-09-12
GCA_025149045.1	p3-SID208	Kocuria rhizophila	Kocuria rhizophila	2578718	117	GCA_025149045.1	99.12	0.12	Draft	ASM2514904v1	2022-09-12
GCA_025149565.1	p3-SID1724	Kocuria marina	Kocuria marina	2878615	130	GCA_025149565.1	99.98	0.52	Draft	ASM2514956v1	2022-09-12
GCA_025149645.1	p3-SID1704	Kocuria palustris	Kocuria palustris	2886104	217	GCA_025149645.1	99.99	0.57	Draft	ASM2514964v1	2022-09-12
GCA_025149685.1	p3-SID1518	Kocuria palustris	Kocuria palustris	2807273	146	GCA_025149685.1	99.99	0.29	Draft	ASM2514968v1	2022-09-12
GCA_025149885.1	p3-SID1455	Kocuria rhizophila	Kocuria rhizophila	2678942	138	GCA_025149885.1	99.84	0.1	Draft	ASM2514988v1	2022-09-12
GCA_025149945.1	p3-SID1428	Kocuria sp. p3-SID1428	Kocuria	2736262	93	GCA_025149945.1	99.99	0.29	Draft	ASM2514994v1	2022-09-12
GCA_025150305.1	p3-SID2490	Kocuria marina	Kocuria marina	2775661	89	GCA_025150305.1	99.96	0.45	Draft	ASM2515030v1	2022-09-12
GCA_025151625.1	p3-SID1433	Kocuria sp. p3-SID1433	Kocuria	2706237	162	GCA_025151625.1	99.98	0.39	Draft	ASM2515162v1	2022-09-12
GCA_025151645.1	p3-SID1414	Kocuria rhizophila	Kocuria rhizophila	2755537	76	GCA_025151645.1	99.95	0.26	Draft	ASM2515164v1	2022-09-12
GCA_025151745.1	p3-SID1383	Kocuria rhizophila	Kocuria rhizophila	2646751	79	GCA_025151745.1	99.91	0.02	Draft	ASM2515174v1	2022-09-12
GCA_026672465.1	SL71	Kocuria sp. SL71	Kocuria palustris	2893093	2	GCA_026672465.1	99.66	0.2	Draft	ASM2667246v1	2022-12-05
GCA_027568535.1	HY1904	Kocuria massiliensis	Rothia	2732824	16	GCA_027568535.1	99.99	0.19	Draft	ASM2756853v1	2023-01-03
GCA_027658775.1	AM104-97	Kocuria marina	Kocuria marina_A	3173035	77	GCA_027658775.1	99.95	0.41	Draft	ASM2765877v1	2023-01-11
GCA_027658845.1	AM104-93	Kocuria marina	Kocuria marina_A	3101005	60	GCA_027658845.1	99.9	0.19	Draft	ASM2765884v1	2023-01-11
GCA_027658925.1	AM104-90	Kocuria marina	Kocuria marina_A	3122363	57	GCA_027658925.1	99.95	0.06	Draft	ASM2765892v1	2023-01-11
GCA_027659105.1	AM104-66	Kocuria marina	Kocuria marina_A	2972242	53	GCA_027659105.1	99.94	0.22	Draft	ASM2765910v1	2023-01-11
GCA_027659295.1	AM104-42	Kocuria marina	Kocuria marina_A	3034613	77	GCA_027659295.1	99.76	0.26	Draft	ASM2765929v1	2023-01-11
GCA_027889775.1	SLM-01	Kocuria rhizophila	Kocuria rhizophila	2771437	33	GCA_027889775.1	100	0.32	Draft	ASM2788977v1	2023-01-17
GCA_029524215.1	FXJ8.057	Kocuria oceani	Kocuria	4236895	63	GCA_029524215.1	100	0.74	Draft	ASM2952421v1	2023-03-30
GCA_029876575.1	RD05	Kocuria palustris	Kocuria palustris	2957926	141	GCA_029876575.1	99.99	0.6	Draft	ASM2987657v1	2023-04-26
GCA_030011535.1	Sample7_17	Kocuria rhizophila	N/A	2783012	3	GCA_030011535.1	31.1	10.1	Draft	ASM3001153v1	2023-05-14	Discarded <90 complete, >5 contamination
GCA_030166735.1	RP1	Kocuria rosea	Kocuria rosea	3963249	4	GCA_030166735.1	100	0.32	Complete	ASM3016673v1	2023-06-05
GCA_030268385.1	NBRC 114282	Kocuria sp. NBRC 114282	Kocuria palustris	2781960	15	GCA_030268385.1	99.97	0.17	Draft	ASM3026838v1	2023-05-11
GCA_030403625.1	ZSM2	Kocuria rhizophila	Kocuria rhizophila	2585499	31	GCA_030403625.1	99.88	0.11	Draft	ASM3040362v1	2023-07-03
GCA_030407675.1	APC 4018	Kocuria sp. APC 4018	Kocuria rhizophila	2719308	125	GCA_030407675.1	99.99	0.22	Draft	ASM3040767v1	2023-07-05
GCA_030412635.1	13	Kocuria rosea	Kocuria rosea	4191436	4	GCA_030412635.1	100	1.13	Complete	ASM3041263v1	2023-07-07
GCA_030450235.1	26_S40	Kocuria sp.	Rothia	2713335	569	GCA_030450235.1	90.24	1.89	MAG	ASM3045023v1	2023-07-13
GCA_030453435.1	36_S50	Kocuria sp.	N/A	2781013	530	GCA_030453435.1	86.91	3.79	MAG	ASM3045343v1	2023-07-13	Discarded <90 complete
GCA_030453745.1	32_S46	Kocuria sp.	N/A	2336863	783	GCA_030453745.1	61.95	0.66	MAG	ASM3045374v1	2023-07-13	Discarded <90 complete
GCA_030453985.1	29_S43	Kocuria sp.	Kocuria salsicia	2662224	348	GCA_030453985.1	93.65	0.94	MAG	ASM3045398v1	2023-07-13
GCA_030454085.1	27_S41	Kocuria sp.	Rothia	2681607	93	GCA_030454085.1	99.97	0.04	MAG	ASM3045408v1	2023-07-13
GCA_030524035.1	S28M_Sa_16	Kocuria sp.	Kocuria	2315724	7	GCA_030524035.1	99.8	0.11	MAG	ASM3052403v1	2023-07-24
GCA_030524145.1	S27M_St_6	Kocuria sp.	Kocuria salsicia	2735302	15	GCA_030524145.1	99.93	0.45	MAG	ASM3052414v1	2023-07-24
GCA_030530945.1	S11A_Sa_4	Kocuria sp.	Kocuria	2581466	21	GCA_030530945.1	99.97	0.53	MAG	ASM3053094v1	2023-07-24
GCA_030536815.1	S36M_Sa_5	Kocuria sp.	Kocuria	2870987	349	GCA_030536815.1	94.89	3.99	MAG	ASM3053681v1	2023-07-25
GCA_030538595.1	S5R_Sa_28	Kocuria sp.	Kocuria	3103622	27	GCA_030538595.1	100	0.38	MAG	ASM3053859v1	2023-07-25
GCA_031178185.1	RM56_bin.014	Kocuria sp.	N/A	3010941	375	GCA_031178185.1	83.54	0.39	MAG	ASM3117818v1	2023-09-06	Discarded <90 complete
GCA_031178865.1	RM44_bin.046	Kocuria sp.	N/A	2615312	311	GCA_031178865.1	80.27	0.16	MAG	ASM3117886v1	2023-09-06	Discarded <90 complete
GCA_031179495.1	RL58_bin.033	Kocuria sp.	N/A	2613055	446	GCA_031179495.1	76.58	0.72	MAG	ASM3117949v1	2023-09-06	Discarded <90 complete
GCA_031179725.1	RL58_bin.009	Kocuria sp.	N/A	1992723	639	GCA_031179725.1	68.08	3.92	MAG	ASM3117972v1	2023-09-06	Discarded <90 complete
GCA_031180065.1	RL56_bin.039	Kocuria rosea	N/A	2825771	834	GCA_031180065.1	67.58	5.59	MAG	ASM3118006v1	2023-09-06	Discarded <90 complete, >5 contamination
GCA_031457995.1	BE309	Kocuria rhizophila	Kocuria rhizophila	2660790	19	GCA_031457995.1	99.97	0.12	Draft	ASM3145799v1	2023-09-13
GCA_031844145.1	PD6	Kocuria sp. PD6	Kocuria marina	2875224	40	GCA_031844145.1	100	1.14	Draft	ASM3184414v1	2023-09-22
GCA_032004505.1	CTOTU47600	Kocuria sp.	N/A	2526888	262	GCA_032004505.1	88.29	1.13	MAG	ASM3200450v1	2023-09-26	Discarded <90 complete
GCA_032017965.1	CTOTU47604	Kocuria rhizophila	Kocuria rhizophila_A	2449908	392	GCA_032017965.1	95.27	0.21	MAG	ASM3201796v1	2023-09-26
GCA_032053585.1	CTOTU49302	Kocuria sp.	N/A	1666557	747	GCA_032053585.1	66.59	0.96	MAG	ASM3205358v1	2023-09-27	Discarded <90 complete
GCA_032054425.1	CTOTU49230	Kocuria rhizophila	N/A	2406628	395	GCA_032054425.1	88.27	1.76	MAG	ASM3205442v1	2023-09-27	Discarded <90 complete
GCA_032057565.1	CTOTU49686	Kocuria sp.	Kocuria marina	2707874	25	GCA_032057565.1	99.94	0.41	MAG	ASM3205756v1	2023-09-27
GCA_032059705.1	CTOTU49478	Kocuria sp.	Kocuria marina	2643379	82	GCA_032059705.1	99.81	0.24	MAG	ASM3205970v1	2023-09-27
GCA_032060705.1	CTOTU48865	Kocuria rhizophila	Kocuria rhizophila	2826154	16	GCA_032060705.1	99.98	1.85	MAG	ASM3206070v1	2023-09-27
GCA_032089395.1	CTOTU50403	Kocuria rhizophila	N/A	2255217	559	GCA_032089395.1	81.21	4.19	MAG	ASM3208939v1	2023-09-27	Discarded <90 complete
GCA_032099725.1	CTOTU50552	Kocuria rhizophila	N/A	2613267	623	GCA_032099725.1	88.86	3.22	MAG	ASM3209972v1	2023-09-27	Discarded <90 complete
GCA_032101005.1	CTOTU50499	Kocuria sp.	Kocuria marina	2840435	59	GCA_032101005.1	99.32	0.41	MAG	ASM3210100v1	2023-09-27
GCA_032101205.1	CTOTU50493	Kocuria rhizophila	Kocuria rhizophila_A	2647778	93	GCA_032101205.1	98.59	1.38	MAG	ASM3210120v1	2023-09-27
GCA_033042015.1	NU1901-B013	Kocuria rhizophila	Kocuria rhizophila_A	2653705	1	GCA_033042015.1	99.94	0.09	Draft	ASM3304201v1	2023-10-25
GCA_035065005.1	SKFO21.2	Kocuria rosea	Kocuria rosea	4190242	303	GCA_035065005.1	99.98	0.43	Draft	ASM3506500v1	2024-01-03
GCA_035065045.1	SKFO21.1	Kocuria rosea	Kocuria rosea	4166732	176	GCA_035065045.1	100	0.61	Draft	ASM3506504v1	2024-01-03
GCA_035474715.1	SMAG_U15784	Kocuria rosea	N/A	3135465	161	GCA_035474715.1	89.21	0.92	MAG	ASM3547471v1	2024-01-09	Discarded <90 complete
GCA_035990065.1	NBC_01227	Kocuria rhizophila	Kocuria rhizophila	2735685	1	GCA_035990065.1	99.99	0.22	Complete	ASM3599006v1	2024-01-23
GCA_036347115.1	NBC_00781	Kocuria rhizophila	Kocuria rhizophila_A	2718455	1	GCA_036347115.1	99.79	0.31	Complete	ASM3634711v1	2024-02-02
GCA_036570965.1	NIO_001	Kocuria flava	Kocuria flava	3432927	9	GCA_036570965.1	100	0.41	Draft	ASM3657096v1	2024-02-12
GCA_037144675.1	USHLN228	Kocuria marina	Kocuria marina	2846916	31	GCA_037144675.1	99.97	0.09	Draft	ASM3714467v1	2024-03-14
GCA_037144735.1	USHLN220	Kocuria marina	Kocuria marina	2887674	36	GCA_037144735.1	99.83	0.1	Draft	ASM3714473v1	2024-03-14
GCA_037144745.1	USHLN215	Kocuria rosea	Kocuria rosea	3935452	68	GCA_037144745.1	99.99	0.51	Draft	ASM3714474v1	2024-03-14
GCA_037144795.1	USHLN217	Kocuria marina	Kocuria marina	2846509	16	GCA_037144795.1	99.97	0.19	Draft	ASM3714479v1	2024-03-14
GCA_037144895.1	USHLN210	Kocuria marina	Kocuria marina	2974852	28	GCA_037144895.1	99.99	0.09	Draft	ASM3714489v1	2024-03-14
GCA_039526205.1	JCM 11652	Kocuria palustris	Kocuria palustris	2858542	40	GCA_039526205.1	99.96	0.27	Draft	ASM3952620v1	2024-02-23
GCA_039530085.1	JCM 14735	Kocuria aegyptia	Kocuria	3864671	63	GCA_039530085.1	100	1	Draft	ASM3953008v1	2024-02-23
GCA_039531425.1	JCM 15914	Kocuria atrinae	Kocuria	3146016	52	GCA_039531425.1	100	0.21	Draft	ASM3953142v1	2024-02-23
GCA_039532055.1	JCM 16361	Kocuria salsicia	Kocuria salsicia	2778851	26	GCA_039532055.1	99.96	0.05	Draft	ASM3953205v1	2024-02-23
GCA_039544365.1	JCM 18958	Kocuria gwangalliensis	Kocuria	3099917	71	GCA_039544365.1	99.52	0.4	Draft	ASM3954436v1	2024-02-23
GCA_040028385.1	UNH1	Kocuria rhizophila	Kocuria rhizophila	2804693	1	GCA_040028385.1	100	0.34	Complete	K_rhizo_1	2024-06-03
GCA_040300165.1	NPDC000449	Kocuria palustris	Kocuria palustris	3036944	47	GCA_040300165.1	100	0.73	Draft	ASM4030016v1	2024-06-24
GCA_040372225.1	NBRC 12708	Kocuria rhizophila	Kocuria rhizophila_A	2652368	15	GCA_040372225.1	99.99	0.16	Draft	ASM4037222v1	2024-03-26
GCA_040641975.1	NPDC020473	Kocuria salsicia	Kocuria salsicia	2823803	36	GCA_040641975.1	99.97	0.04	Draft	ASM4064197v1	2024-07-11
GCA_040681985.1	NPDC051498	Kocuria rhizophila	Kocuria rhizophila	2588516	5	GCA_040681985.1	99.45	0.12	Draft	ASM4068198v1	2024-07-12
GCA_040684815.1	NPDC089667	Kocuria marina	Kocuria marina	3017669	38	GCA_040684815.1	99.99	0.16	Draft	ASM4068481v1	2024-07-12
GCA_040686715.1	NPDC079179	Kocuria salsicia	Kocuria salsicia	2828243	21	GCA_040686715.1	99.81	0.02	Draft	ASM4068671v1	2024-07-12
GCA_040702725.1	NPDC078599	Kocuria palustris	Kocuria palustris	2843538	40	GCA_040702725.1	99.99	0.24	Draft	ASM4070272v1	2024-07-13
GCA_040946365.1	LK2660	Kocuria carniphila	Kocuria carniphila	3510931	54	GCA_040946365.1	99.91	0.46	Draft	ASM4094636v1	2024-07-29
GCA_040946415.1	LK2625	Kocuria carniphila	Kocuria carniphila	3459206	49	GCA_040946415.1	99.94	0.46	Draft	ASM4094641v1	2024-07-29
GCA_040946445.1	LK2598	Kocuria carniphila	Kocuria carniphila	3380158	58	GCA_040946445.1	100	0.73	Draft	ASM4094644v1	2024-07-29
GCA_040980905.1	CPCC 205235	Kocuria sp. CPCC 205235	Kocuria carniphila	3529416	114	GCA_040980905.1	99.99	0.74	Draft	ASM4098090v1	2024-07-31
GCA_040980915.1	CPCC 205233	Kocuria sp. CPCC 205233	Kocuria marina	2777607	67	GCA_040980915.1	99.92	1.02	Draft	ASM4098091v1	2024-07-31
GCA_040980945.1	CPCC 204721	Kocuria sp. CPCC 204721	Kocuria marina	2992789	73	GCA_040980945.1	99.98	1.93	Draft	ASM4098094v1	2024-07-31
GCA_040980965.1	CPCC 205231	Kocuria sp. CPCC 205231	Kocuria rosea	4003338	115	GCA_040980965.1	100	0.25	Draft	ASM4098096v1	2024-07-31
GCA_040981005.1	CPCC 205258	Kocuria sp. CPCC 205258	Kocuria rosea	4036825	81	GCA_040981005.1	99.99	0.08	Draft	ASM4098100v1	2024-07-31
GCA_040981025.1	CPCC 205261	Kocuria sp. CPCC 205261	Kocuria marina	2900024	81	GCA_040981025.1	99.93	0.05	Draft	ASM4098102v1	2024-07-31
GCA_040981035.1	CPCC 205297	Kocuria sp. CPCC 205297	Kocuria marina	2908113	46	GCA_040981035.1	100	0.63	Draft	ASM4098103v1	2024-07-31
GCA_040981045.1	CPCC 205260	Kocuria sp. CPCC 205260	Kocuria palustris	2948395	128	GCA_040981045.1	100	1.6	Draft	ASM4098104v1	2024-07-31
GCA_040981075.1	CPCC 205263	Kocuria sp. CPCC 205263	Kocuria rosea	4069473	98	GCA_040981075.1	99.89	0.68	Draft	ASM4098107v1	2024-07-31
GCA_040981165.1	CPCC 205281	Kocuria sp. CPCC 205281	Kocuria	4334478	156	GCA_040981165.1	100	0.44	Draft	ASM4098116v1	2024-07-31
GCA_040981185.1	CPCC 205273	Kocuria sp. CPCC 205273	Kocuria	3873899	131	GCA_040981185.1	100	0.48	Draft	ASM4098118v1	2024-07-31
GCA_040981195.1	CPCC 205268	Kocuria sp. CPCC 205268	Kocuria	3881126	127	GCA_040981195.1	100	0.4	Draft	ASM4098119v1	2024-07-31
GCA_040981205.1	CPCC 205290	Kocuria sp. CPCC 205290	Kocuria	3902191	112	GCA_040981205.1	100	0.23	Draft	ASM4098120v1	2024-07-31
GCA_040981245.1	CPCC 205292	Kocuria sp. CPCC 205292	Kocuria polaris_A	3763439	181	GCA_040981245.1	100	0.17	Draft	ASM4098124v1	2024-07-31
GCA_040981255.1	CPCC 205236	Kocuria sp. CPCC 205236	Kocuria	4131951	122	GCA_040981255.1	99.99	1.32	Draft	ASM4098125v1	2024-07-31
GCA_041021225.1	988	Kocuria carniphila	Kocuria carniphila	3392537	49	GCA_041021225.1	99.99	0.24	Draft	ASM4102122v1	2024-08-02
GCA_041021375.1	155	Kocuria rhizophila	Kocuria rhizophila_A	2779180	27	GCA_041021375.1	100	0.15	Draft	ASM4102137v1	2024-08-02
GCA_900008265.1	W4	Kocuria palustris	Kocuria palustris	3030503	85	GCA_900008265.1	99.99	0.9	Draft	Draft genome of Staphylococcus pasteuri, strain W5	2016-02-02
GCA_900014985.1	G6	Kocuria varians	Kocuria varians	2900446	95	GCA_900014985.1	99.98	0.58	Draft	Draft genome of Kocuria varians G6	2016-02-02
GCA_900169715.1	Marseille-P3598	Kocuria massiliensis	Rothia massiliensis	2394451	4	GCA_900169715.1	98.44	0.01	Draft	PRJEB20004	2017-04-25
GCA_900169805.1	TRE150902	Kocuria marina	Kocuria marina	2856751	54	GCA_900169805.1	98.73	1.45	Draft	ASM90016980v1	2017-04-20
GCA_900177335.1	NIO-1021	Kocuria marina subsp. indica	Kocuria marina	2876326	48	GCA_900177335.1	99.99	0.12	Draft	IMG-taxon 2708742531 annotated assembly	2017-04-19
GCA_900452305.1	NCTC7528	Kocuria rosea	Kocuria rosea	3936932	2	GCA_900452305.1	100	1.06	Draft	52551_E01	2018-08-01
GCA_900452325.1	NCTC7511	Kocuria rosea	Kocuria rosea	3928081	4	GCA_900452325.1	100	0.42	Draft	52465_C02	2018-08-01
GCA_900576785.1	PT10	Kocuria rhizophila	Kocuria rhizophila	2649089	40	GCA_900576785.1	99.92	0.15	Draft	PT10	2018-11-18
GCA_900637715.1	NCTC7514	Kocuria rosea	Kocuria rosea	3763037	1	GCA_900637715.1	99.98	0.39	Complete	52551_D01	2018-12-20
GCA_900637835.1	NCTC8340	Kocuria rhizophila	Kocuria rhizophila_A	2697831	1	GCA_900637835.1	100	0.15	Complete	52654_C01	2018-12-20
GCA_900638085.1	NCTC7512	Kocuria rosea	Kocuria rosea	3754088	1	GCA_900638085.1	99.99	0.24	Complete	55884_B01	2018-12-20
GCA_902388135.1	MGYG-HGUT-02537	Kocuria rhizophila	Kocuria rhizophila	2636961	34	GCA_902388135.1	99.98	0.11	Draft	UHGG_MGYG-HGUT-02537	2019-08-16
GCA_904423785.1	Marseille-P2672	Kocuria rhizophila	Kocuria rhizophila	2694494	43	GCA_904423785.1	100	0.13	Draft	G1424	2020-09-25
GCA_934675235.1	REFINED_METABAT215_TOP10_CONTIGS_1500_ASSEMBLY_K77_MERGED__Hadza_MoBio_hadza-E-H_A_20_1823.203	uncultured Kocuria sp.	N/A	2693741	843	GCA_934675235.1	73.99	2.91	MAG	ERR7747322_bin.203	2022-04-16	Discarded <90 complete
GCA_937915095.1	SRR6853362_bin.5_CONCOCT_v1.1_MAG	Kocuria palustris	Kocuria palustris	2882330	24	GCA_937915095.1	99.99	0.75	MAG	SRR6853362_bin.5_CONCOCT_v1.1_MAG	2023-01-10
GCA_943912635.1	tiJtcQB7Pi_bin.42.MAG	uncultured Kocuria sp.	Rothia massiliensis	2441575	58	GCA_943912635.1	99.93	0.09	MAG	tiJtcQB7Pi_bin.42.MAG	2022-06-14
GCA_943913585.1	K1ekxbAssx_bin.1.MAG	Kocuria palustris	Kocuria palustris	2836876	69	GCA_943913585.1	99.56	0.53	MAG	K1ekxbAssx_bin.1.MAG	2022-06-14
GCA_943913595.1	PAMEHtgPy5_bin.8.MAG	uncultured Kocuria sp.	Kocuria carniphila	3043499	383	GCA_943913595.1	90.26	2.71	MAG	PAMEHtgPy5_bin.8.MAG	2022-06-14
GCA_946221925.1	Im86wBCoDP_bin.76.MAG	uncultured Kocuria sp.	Rothia kristinae	2445521	84	GCA_946221925.1	99.31	0	MAG	Im86wBCoDP_bin.76.MAG	2022-09-12
GCA_946222865.1	HtKxweBNmp_bin.4.MAG	uncultured Kocuria sp.	N/A	1289309	278	GCA_946222865.1	47.55	0.95	MAG	HtKxweBNmp_bin.4.MAG	2022-09-12	Discarded <90 complete
GCA_946223315.1	zatAbNZ7KQ_bin.17.MAG	uncultured Kocuria sp.	Kocuria salsicia	2709546	115	GCA_946223315.1	97.83	1.54	MAG	zatAbNZ7KQ_bin.17.MAG	2022-09-12
GCA_947084885.1	G05_MAG_00004	uncultured Kocuria sp.	Kocuria salsicia	2715219	22	GCA_947084885.1	96.01	0.06	MAG	G05_MAG_00004	2024-01-03
GCA_947492165.1	640_1.fasta	Kocuria rosea	Kocuria rosea	4300822	47	GCA_947492165.1	100	0.76	Draft	640_1.fasta	2023-01-28
GCA_947498895.1	641.fasta	Kocuria rosea	Kocuria rosea	4201441	51	GCA_947498895.1	100	0.64	Draft	641.fasta	2023-01-28
GCA_947499195.1	879-2-G.fasta	Kocuria palustris	Kocuria palustris	2929771	80	GCA_947499195.1	99.99	0.4	Draft	879-2-G.fasta	2023-01-25
GCA_947500125.1	2-558A.fasta	uncultured Kocuria sp.	Kocuria	4308441	105	GCA_947500125.1	100	0.6	Draft	2-558A.fasta	2023-01-28
GCA_963519965.1	ERR9968735_bin.6_MetaWRAP_v1.3_MAG	Kocuria rhizophila	Kocuria rhizophila_A	2423374	219	GCA_963519965.1	91.58	0.33	MAG	ERR9968735_bin.6_MetaWRAP_v1.3_MAG	2023-10-01
GCA_963521725.1	ERR9968897_bin.14_MetaWRAP_v1.3_MAG	Kocuria palustris	Kocuria palustris	2749204	166	GCA_963521725.1	96.32	0.43	MAG	ERR9968897_bin.14_MetaWRAP_v1.3_MAG	2023-10-01
GCA_963524225.1	ERR9968771_bin.7_MetaWRAP_v1.3_MAG	Kocuria carniphila	Kocuria carniphila	3262769	56	GCA_963524225.1	99.99	0.1	MAG	ERR9968771_bin.7_MetaWRAP_v1.3_MAG	2023-10-01
GCA_964264955.1	ena-SAMPLE-TAB-17-09-2024-11:26:21:678-145862	Kocuria varians	Kocuria varians	2847679	2	GCA_964264955.1	99.99	0.13	Draft	TODO	2024-09-21

## Sheet: Table S2. MIC Results
Table S2. Minimum inhibitory concentrations (MICs) of antibiotics against Noodlococcus
Class	Antibiotic	Noodlococcus MIC (µg/mL)
Cephalosporin (3rd generation)	Cefotaxime	0.031
	Ceftazidime	1
Fluoroquinolone	Ciprofloxacin	<1
Macrolide	Erythromycin	<1
Penicillin	Ampicillin	0.0039
Polymyxin	Colistin	32*
Tetracycline	Tetracycline	2
Nitrofuran	Nitrofurantoin	>256*
		*resistant

## Sheet: Table S3. NoodloCRISPR-spacers
Table S3. Details of CRISPR spacer sequences in Noodlococcus genome
Spacer	Length (bp)	Sequence	Top GenBank Hit
			Accession	%ID	Description	Name	Geographic Location	Source
1	33	CGCTTCGGGGAGTTCCCGCCACCAGTCCACAGT	OR221797	97	Caudoviricetes sp.	MSP1221	Brazil: Rio De Janeiro	urban environment metagenome
2	33	CGGTAACGTGGGGGTGCCGAAGTTGGGGTTGAG	OR221619	91	Caudoviricetes sp.	MSP1436	USA: New York City	urban environment metagenome
3	33	CCACGAAATGCGCCGAGGTCTGTGCACCCTTCG	OR221619	97	Caudoviricetes sp.	MSP1436	USA: New York City	urban environment metagenome
4	33	GTGGTGTCCAACCAAGCGGGAACGTTCGTTTGG	OR221213	91	Caudoviricetes sp.	MSP1898	Brazil: Rio De Janeiro	urban environment metagenome
5	33	CCCCGGGCGCATGGCATCCCGTTACAACTCGGC	OR221882	100	Caudoviricetes sp.	MSP1122	Qatar: Doha	metal metagenome
6	33	CATGGGGCGGTTGCCGTCAATAGTGGGGCGGAA	OR221797	100	Caudoviricetes sp.	MSP1221	Brazil: Rio De Janeiro	urban environment metagenome
7	33	CTATTTCAAGGCCGCAGCACCGCTTGACCTGCT	OR222221	97	Caudoviricetes sp.	MSP0747	China: Hong Kong	metal metagenome
8	33	CAGAGCCTCACGGCACCCCAACGCCAGGCGCTC	OR221859	94	Caudoviricetes sp.	MSP1156	Colombia: Bogota	stainless steel metagenome
9	33	CAAATGGTGTACGGCGACACCGGGGTGCGTCGC	OR221797	94	Caudoviricetes sp.	MSP1221	Nigeria: Offa	tile metagenome
10	33	CGCACCGTAGTCCTCCACCCACCGTTCATAGTT	OR222364	91	Caudoviricetes sp.	MSP1037	Brazil: Rio De Janeiro	urban environment metagenome
11	33	GTTGCAGGTCCTGGTACGCTTGTTCATGTCGAA	no hits	.	.	.	.	.
12	33	CGTCCGATTCGTCACCGACGAACCCCGCACCCT	OR222346	97	Caudoviricetes sp.	MSP1057	USA: New York City	urban environment metagenome
13	33	CTGGGTGGCGGGGATCACCGAGACCTGCCTGTC	OR221619	91	Caudoviricetes sp.	MSP1436	USA: New York City	urban environment metagenome
14	33	CCGGTCGGGGGTCACCCACGTTTCGTGGGCGCC	no hits	.	.	.	.	.
15	33	CACGGACTCCTCCACCAACGATGTGTGGGTGAA	OR221619	97	Caudoviricetes sp.	MSP1436	USA: New York City	urban environment metagenome
16	33	GGCACCCGTGGCCGCTTGTTCTGCGCCACAGAC	no hits	.	.	.	.	.
17	33	CGAGGTGGCCAACGCGTCCTCCACGACGGGCAA	OR221797	97	Caudoviricetes sp.	MSP1221	Brazil: Rio De Janeiro	urban environment metagenome
18	33	CAGCCAACCGTACCCGGTGATGGTGGACTCCGA	OR222346	100	Caudoviricetes sp.	MSP1057	USA: New York City	urban environment metagenome
19	33	CGAACTCGTTCTCCACCCATTCCACGTTGAGGA	OR221870	100	Caudoviricetes sp.	MSP1137	USA: New York City	urban environment metagenome
20	33	ATTGGGAGCGTAGTCGCTTAGTTCTCATACACC	no hits	.	.	.	.	.
21	33	CGAGTCCCCCGCTGACCTCGCGAACCGGGCTAT	OR221882	100	Caudoviricetes sp.	MSP1122	Qatar: Doha	metal metagenome
22	33	TCAGGCCACCTCGTGTAGGTGTAACCGTTGTAA	no hits	.	.	.	.	.
23	33	CCGCAACACATCATCGACGGTGCACCCAAACGT	OR221882	97	Caudoviricetes sp.	MSP1122	Qatar: Doha	metal metagenome
24	33	CCGTTCAAGCGAATGGTATGCCGTGTGCTCGGG	no hits	.	.	.	.	.
25	33	CAGGAGCAACAGCTAGCCGAACGTGCTCGACTG	OR222343	97	Caudoviricetes sp.	MSP1055	Colombia: Bogota	stainless steel metagenome
26	33	CCGTTCAGACGCGGGTACACGCCATCCGGCTCA	OR222221	91	Caudoviricetes sp.	MSP0747	China: Hong Kong	metal metagenome
27	33	GCTCTCCCCCATCGTCCGACACGTGGAAATCGG	OR221442	100	Caudoviricetes sp.	MSP1638	China: Hong Kong	plastic metagenome
28	34	GGACCAGAAGGCCATGGTGAAGGAAGTGCACCGG	OR222346	100	Caudoviricetes sp.	MSP1057	USA: New York City	urban environment metagenome
29	33	GTATTCGAAGATCGGGTTGGACTGGTAAGACAT	OR221442	97	Caudoviricetes sp.	MSP1638	China: Hong Kong	plastic metagenome
30	33	CCTGCCCCATGGGGTGGGTGTGGGGGTAGGGGT	OR221442	97	Caudoviricetes sp.	MSP1638	China: Hong Kong	plastic metagenome
31	33	ACGTCACCGGCTCCACAAGATCATCCATACGAG	OR222346	97	Caudoviricetes sp.	MSP1057	USA: New York City	urban environment metagenome
32	33	CGCGTCACGCTTGTTCAGGATCAGGGTGTCATA	OR222346	100	Caudoviricetes sp.	MSP1057	USA: New York City	urban environment metagenome
33	33	CAGGCGCAGTGCCGGGTTGTTGGGGTCACCCGA	OR221797	100	Caudoviricetes sp.	MSP1221	Brazil: Rio De Janeiro	urban environment metagenome
34	33	GGGTTCACGCCGGCGGCCCACATGTCCGGATGG	no hits	.	.	.	.	.
35	33	GCTCAAGCGCACCGCAGCCCCGCACCTGGCGTC	OR222343	91	Caudoviricetes sp.	MSP1055	Colombia: Bogota	stainless steel metagenome
36	33	GTCACCGCGGCCGGCGTACAGGTCGTCGAGCTT	OR222474	100	Caudoviricetes sp.	MSP0914	USA: New York City	urban environment metagenome
37	33	ACGGCACGGACTATTGGCGGAACGCGGCGCTGA	OR222658	100	Caudoviricetes sp.	MSP0273	USA: New York City	urban environment metagenome
38	33	CCTCATCTCGTCGGGGAAGAACGGGGTGGGCGC	OR222346	97	Caudoviricetes sp.	MSP1057	USA: New York City	urban environment metagenome
39	33	CACTGAGGACCCGATCACAGCCCGCCTGATCGA	OR222343	100	Caudoviricetes sp.	MSP1055	Colombia: Bogota	stainless steel metagenome
40	33	GCCATCCTCGAGTGAGCCGGTGACGTGGTGCAG	no hits	.	.	.	.	.
41	33	CGCGGCGTTCGGTGCGATCCAGACTGTGGTGGG	OR222374	100	Caudoviricetes	MSP1027	United Kingdom: London	wood metagenome
42	33	GTCCTCCGCGTCCACGGCGGCGTCGGAGTCGAA	CP078145	93	Nocardia iowensis chromosome
43	33	GGGGGGTCGGTCGCCGTGGCAGCAAGAGGAGTT	no hits	.	.	.	.	.
44	33	GTCGCGGAATGTGCACGGGAGACCGATGGAACT	no hits	.	.	.	.	.
45	33	GAAGAAGCCCACGATGGCCGGGACCCGATCCTG	no hits	.	.	.	.	.
46	33	GCCGTTGCCGCATGTCAGCGACCGGCATCGCGT	OR222374	100	Caudoviricetes sp.	MSP1027	United Kingdom: London	wood metagenome
47	33	GCGTGGTCCAACAACTCACGGCCCTACGCGGGG	OR222374	100	Caudoviricetes sp.	MSP1027	United Kingdom: London	wood metagenome
48	33	TCCCTGGGGCCAGGACCCCTGAACCTCCACCCG	no hits	.	.	.	.	.
49	33	GCTCGCGCTCGTGTCCACAGGTGTCGCATCTCT	OR222374	94	Caudoviricetes sp.	MSP1027	United Kingdom: London	wood metagenome
50	33	CGCCTCGATCACGAACGCCTTGCGGTCCTGCAG	OR222374	97	Caudoviricetes sp.	MSP1027	United Kingdom: London	wood metagenome
51	33	CTTCTGGGCTCAGGCCGCTGATCCGATCCGCGA	OR222374	91	Caudoviricetes sp.	MSP1027	United Kingdom: London	wood metagenome
52	33	CGTCCCCGACGCGAGGTCCAGACCCGCCGGCAC	OR222374	94	Caudoviricetes sp.	MSP1027	United Kingdom: London	wood metagenome
53	33	CCCCACCCTGGGCGGGGTCATTCAGGGCGGCGA	OR222374	100	Caudoviricetes sp.	MSP1027	United Kingdom: London	wood metagenome
54	33	GATGCGGGAGTTCTACGGCTTCTCCTGAGTTTC	OR222374	100	Caudoviricetes sp.	MSP1027	United Kingdom: London	wood metagenome
55	33	CTCGGGTGGTGGGACCGCGCAGTGGGGTGTGTA	no hits	.	.	.	.	.
56	33	CCGAACCCGCCCAGTGTTGAACGAGGTCTGCGC	OR222374	100	Caudoviricetes sp.	MSP1027	United Kingdom: London	wood metagenome
57	33	CATGACCACCAGCATGGACCGCGCTATCCCGAA	OR222374	100	Caudoviricetes sp.	MSP1027	United Kingdom: London	wood metagenome
58	33	CCGTCCCCACAGGGGCGTCCCACACCCCAGACA	OR222374	97	Caudoviricetes sp.	MSP1027	United Kingdom: London	wood metagenome
59	33	CGGGTCACACGGTTCGCGCTGATCTGCAGGTTC	no hits	.	.	.	.	.
60	33	GCCTCGAAGGCTTCCGGGTTCTCCTTGTGGGCT	OR222374	100	Caudoviricetes sp.	MSP1027	United Kingdom: London	wood metagenome
61	33	GGTCCACCGAGGAGATCACTTGGTGCGACATGG	no hits	.	.	.	.	.
62	33	GGGTCACCTTCATCTCCGTCTCCGTGATGCTTG	no hits	.	.	.	.	.
63	33	CTCGGGTGGTGGGACCGCGCAGTGGGGTGTGTA	no hits	.	.	.	.	.
64	33	CTTCACCCCGTCACCCGCCTCACGTGCACCTCG	OR222374	97	Caudoviricetes sp.	MSP1027	United Kingdom: London	wood metagenome
65	33	CCGCCACCGCACACGAGACTGCTCACGGTCGGC	no hits	.	.	.	.	.
66	33	CGGCAACTCCACCTCCGTGACGATCCACAGGTC	OR222658	97	Caudoviricetes sp.	MSP0273	USA: New York City	urban environment metagenome
67	33	GACACCATCGCCCGGTGGATCAACCCCGCCACC	OR221870	94	Caudoviricetes sp.	MSP1137	USA: New York City	urban environment metagenome
68	33	CCACGAAGGAGAACTGACCATGGCAGCACAGGC	OR221870	100	Caudoviricetes sp.	MSP1137	USA: New York City	urban environment metagenome
69	33	GGAGAACTTCGCGGAGGGCTTCTTCCGGTCCGT	no hits	.	.	.	.	.
70	33	GTTGCCCGGCACACGGGCGGTCTTCACGGTGCC	OR222455	97	Caudoviricetes sp.	MSP0939	Nigeria: Offa	urban environment metagenome
71	33	GGGCGCGGGGCACAAGGCGCGTGCGGCGACTGT	OR221870	97	Caudoviricetes sp.	MSP1137	USA: New York City	urban environment metagenome
72	33	TCGGCTGATGGCCGTCGACAGGTTCGCGAGCGC	no hits	.	.	.	.	.
73	33	GCCCTGCCAGCGCATCGACGTCGCCGACGAGGC	CP092915	94	Mycolicibacterium sp. chromosome	YH-1	South Korea: Gyeongsangnam-do	soil
74	33	GTGGGAGCCCTCCGCGTCGAACTGGGCGCGGGT	OR221870	100	Caudoviricetes sp.	MSP1137	USA: New York City	urban environment metagenome
75	33	CAACCCGCCGCGAAGTCCCACGAGCGGGCTGAG	no hits	.	.	.	.	.
76	33	GCCCAGCGCGTTCGTCGTGCTGCTGGCGCTAGC	no hits	.	.	.	.	.
77	33	GCCCAGCGCGTTCGTCGTGCTGCTGGCGCTAGC	no hits	.	.	.	.	.
78	33	CGTGGACGCCGAGCCCGAAGACCTCGAGGAGTT	OZ240249	94	Poriferisodalis sp. chromosome	.	Germany: Kiel	marine sponge metagenome
79	33	GGCGGCCTCGGTGGTCATGACCACGGGCGCGGT	CP144167	91	Janibacter terrae chromosome	Sec5.9	Antarctica: Deception Island	lagoon sediment
80	33	GATCAACGACTTCTGGAAGGGCGACGACATCAA	OR222374	100	Caudoviricetes sp.	MSP1027	United Kingdom: London	wood metagenome
81	33	CGCGTCCTTCAGCAGTCCCAAACCGGCCTTGAA	no hits	.	.	.	.	.
82	33	GGCGGGGATGGACAAGCCTGGTGGGGGTCTGCC	OR222374	91	Caudoviricetes sp.	MSP1027	United Kingdom: London	wood metagenome
83	33	CGGTCACGGGCTTCTTGCGGTACGTCTTGGGTT	no hits	.	.	.	.	.
84	33	GCGGTGGACGGGCAGGTGCAGCTGCAGCTGCCG	CP183183	91	Streptomyces tritici chromosome	CGMCC 4.7393	China: Hebei	wheat rhizosphere
85	33	CCGCAGGGCAACCTGGTCGTTCTCGGCCAGGCT	CP013297	93	Arthrobacter sp. chromosome	YC-RL1	China: Xingtai, Hebei	petroleum-contaminated soil
86	33	TGCCCCGGATGCGGCGGGCGGGGTCCCTGGCCC	no hits	.	.	.	.	.
87	33	CTGGTCAGAGAGCGGAGATACGAGGATCACGGT	no hits	.	.	.	.	.
88	33	CGAGCGGAACTCGGCGGCGGCTTCCAGCGGCGA	CP104011	85	Pseudomonas sp. chromosome	GCEP-101	Colombia	Diatraea saccharalis gut
89	33	GTCCGTGGCGCCGTGCAGCGCCCCGCCCTGGAA	CP037921	88	Hymenobacter radiodurans plasmid	17J36-26	South Korea: Seoul	soil
90	34	CGCCCTACCCACCTCGGGGCGGGACAGCGCTGCG	no hits	.	.	.	.	.
91	33	GACGGTGCTCTCCAACACCTAGGCCGGGATTAA	no hits	.	.	.	.	.
92	33	CCCGCCCCGGTCCACGATGCCCTGCCCCAGGCC	no hits	.	.	.	.	.
93	33	GCTCGGCCCCGGCGTCCTCACCATCGGGGACAG	no hits	.	.	.	.	.
94	33	CTTCCGGGCTTCCTCCAGGGTCTCCCACTCGGT	OR221859	97	Caudoviricetes sp.	MSP1156	Colombia: Bogota	stainless steel metagenome
95	33	CGGAGCGCCGGGGGACTCACAGAACTCGAACGC	no hits	.	.	.	.	.
96	33	CCTCCCCTCCCTGCCCCGCGGCAAGAGTTCAAA	no hits	.	.	.	.	.
97	33	CCGTTGCCGGTCACGTTCCGTCAACGGCTCCCC	no hits	.	.	.	.	.
98	33	GAGACCACCGCCGCGCTCGCGGCGATCCGCCCG	OR222455	100	Caudoviricetes sp.	MSP0939	Nigeria: Offa	urban environment metagenome

## Sheet: Table S4. All K. rhizophila
Table S4. Full details of all K. rhizophila genomes in NCBI database (last search 21st September 2024), expanded from Table 1
Assembly Accession	BioProject Accession	Strain	Isolation Source	Geographic Location	Collection Date	True rhizophilia / pseudorhizophila / discarded	Species Label (GenBank)	GTDB-Tk Classification	Genome Size (bp)	No. Contigs	CheckM2 Completeness (%)	CheckM2 Contamination (%)	Assembly Level	BioSample Accession	Assembly Name	Assembly Release Date	Notes
GCA_000010285.1	PRJDA27833	DC2201 (= NBRC 103217)	ATCC 9341 derivative	Unknown	2008, Apr 17	pseudorhizophila	Kocuria rhizophila DC2201	Kocuria rhizophila_A	2653745	1	99.53	0.14	Complete	SAMD00060935	ASM1028v1	2008-04-17
GCA_000214115.2	PRJNA66631	P7-4	Intestine of Siganus doliatus	Pacific Ocean	≤2011, May 19	rhizophila	Kocuria rhizophila P7-4	Kocuria rhizophila	2820331	54	100	0.14	Draft	SAMN02470195	ASM21411v2	2011-05-19
GCA_000813865.1	PRJNA269640	TPW45	Waterfall	Malaysia	2013, Oct 1	rhizophila	Kocuria rhizophila	Kocuria rhizophila	2649746	46	99.62	0.24	Draft	SAMN03256206	ASM81386v1	2015-01-02
GCA_001038535.1	PRJNA286912	14ASP	Soil	Pakistan	2013, Feb 23	rhizophila	Kocuria rhizophila	Kocuria rhizophila	2698103	183	93.48	2.23	Draft	SAMN03771694	ASM103853v1	2015-06-23
GCA_001190985.2	PRJNA256070	RF	Soil	Iran	2011, Sep 1	rhizophila	Kocuria rhizophila	Kocuria rhizophila	2775744	89	99.99	0.47	Draft	SAMN02937302	ASM119098v2	2016-01-19
GCA_001499775.1	PRJEB9947	G2	Meat grinder in Slaughterhouse	Denmark	≤2015, Oct 13	pseudorhizophila	Kocuria rhizophila	Kocuria rhizophila_A	2881857	87	99.98	0.11	Draft	SAMEA3489747	Draft genome of Kocuria rhizophila G2	2016-01-03
GCA_001812045.1	PRJNA299987	HMSC066H03	Vaginal/rectal	USA	≤2016, Oct 21	rhizophila	Kocuria sp. HMSC066H03	Kocuria rhizophila	2772250	8	99.99	0.73	Draft	SAMN04477670	ASM181204v1	2016-10-21	Not labelled as rhizophila in GenBank
GCA_002208685.2	PRJNA231221	FDAARGOS_3021	Soil2	USA3	≤19494	pseudorhizophila	Kocuria rhizophila	Kocuria rhizophila_A	2653725	1	98.45	0.26	Complete	SAMN06173315	ASM220868v2	2018-03-02
GCA_002861865.1	PRJNA316969	UMB0131	Catheter	USA	2015	rhizophila	Kocuria rhizophila	Kocuria rhizophila	2833561	8	99.99	0.78	Draft	SAMN08193685	ASM286186v1	2017-12-28
GCA_002879775.1	PRJNA428934	D2	Stool	India	2013	rhizophila	Kocuria rhizophila	Kocuria rhizophila	2585409	34	99.87	0.11	Draft	SAMN08325509	ASM287977v1	2018-01-14
GCA_003290245.1	PRJNA475186	BT304	Cow intestine	South Korea	2015, Jun 7	pseudorhizophila	Kocuria sp. BT304	Kocuria rhizophila_A	2763150	1	99.94	0.11	Complete	SAMN09381484	ASM329024v1	2018-07-06	Not labelled as rhizophila in GenBank
GCA_003667225.1	PRJNA495744	TA68	rhizosphere of Typha angustifolia in Danube River	Hungary	≤1995	rhizophila	Kocuria rhizophila	Kocuria rhizophila	2701536	195	99.99	0.23	Draft	SAMN10230831	ASM366722v1	2018-10-19
GCA_004563775.1	PRJNA480027	4R-34	Alder plant root nodule	USA	2017, Oct	rhizophila	Kocuria rhizophila	Kocuria rhizophila	2640035	122	99.99	1.04	Draft	SAMN11249667	ASM456377v1	2019-04-01
GCA_004563945.1	PRJNA480027	4R-31	Alder plant root nodule	USA	2017, Oct	rhizophila	Kocuria rhizophila	Kocuria rhizophila	2650842	26	100	0.2	Draft	SAMN11249666	ASM456394v1	2019-04-01
GCA_007677595.1	PRJNA543692	DE0228	Environmental (Duke University campus)	USA	2018, Sep 1	pseudorhizophila	Kocuria rhizophila DC2201	Kocuria rhizophila_A	2840576	62	99.94	0.33	Draft	SAMN11792388	ASM767759v1	2019-07-30
GCA_007677895.1	PRJNA543692	DE0203	Environmental (Duke University campus)	USA	2018, Sep 1	rhizophila	Kocuria rhizophila	Kocuria rhizophila	2747792	160	99.96	0.24	Draft	SAMN11792363	ASM767789v1	2019-07-30
GCA_007677945.1	PRJNA543692	DE0200	Environmental (Duke University campus)	USA	2018, Sep 1	rhizophila	Kocuria rhizophila	Kocuria rhizophila	2895038	158	100	0.19	Draft	SAMN11792360	ASM767794v1	2019-07-30
GCA_016620465.1	PRJNA688548	H09	Ground beef	USA	2018, Jan 20	pseudorhizophila	Kocuria rhizophila	Kocuria rhizophila_A	2716660	117	99.99	0.2	Draft	SAMN17180829	ASM1662046v1	2021-01-12
GCA_017723815.1	PRJNA716289	28R2A-20	Marine bathyal zone biome (Sponge)	Atlantic Ocean	2015	rhizophila	Kocuria rhizophila	Kocuria rhizophila	2589019	1	99.37	0.09	Complete	SAMN18418057	ASM1772381v1	2021-04-03
GCA_020829765.1	PRJNA694819	ndh24	Meat sample (Nuodeng ham)	China	2019, Jan	pseudorhizophila	Kocuria rhizophila	Kocuria rhizophila_A	2690354	45	99.92	0.17	Draft	SAMN17574869	ASM2082976v1	2021-11-10
GCA_020829785.1	PRJNA694823	ndh45	Meat sample (Nuodeng ham)	China	2019, Jan	pseudorhizophila	Kocuria rhizophila	Kocuria rhizophila_A	2713089	59	99.99	0.11	Draft	SAMN17574932	ASM2082978v1	2021-11-10
GCA_022347075.1	PRJNA694925	ACRRQ	Skin	USA	2018	rhizophila	Kocuria rhizophila	Kocuria rhizophila	2821555	49	99.99	0.59	Draft	SAMN17729921	ASM2234707v1	2022-02-20
GCA_023373505.1	PRJNA835814	Noodlococcus	Laboratory contaminant	United Kingdom	2019, Aug 9	rhizophila	Kocuria rhizophila	Kocuria rhizophila	2718452	1	100	0.18	Complete	SAMN28111796	ASM2337350v1	2022-05-16
GCA_024655785.1	PRJNA849171	6.1.26	Skin (zebrafish skin mucus)	USA	2022, Apr	rhizophila	Kocuria rhizophila	Kocuria rhizophila	2690810	85	99.98	0.21	Draft	SAMN29581401	ASM2465578v1	2022-08-14
GCA_025144265.1	PRJNA803478	p3-SID1135	Skin (Nares swab)	USA	2019, Sep 19	rhizophila	Kocuria rhizophila	Kocuria rhizophila	2582651	72	93.65	0.19	Draft	SAMN25653509	ASM2514426v1	2022-09-12
GCA_025147725.1	PRJNA803478	p3-SID292	Skin (Axillary-groin swab)	USA	2018, Mar 5	rhizophila	Kocuria rhizophila	Kocuria rhizophila	2629115	120	99.63	0.45	Draft	SAMN25653361	ASM2514772v1	2022-09-12
GCA_025147935.1	PRJNA803478	p3-SID284	Skin (Axillary-groin swab)	USA	2018, Mar 5	rhizophila	Kocuria rhizophila	Kocuria rhizophila	2642734	125	93.77	0.16	Draft	SAMN25653357	ASM2514793v1	2022-09-12
GCA_025148985.1	PRJNA803478	p3-SID209	Skin (Axillary-groin swab)	USA	2018, Feb 8	rhizophila	Kocuria rhizophila	Kocuria rhizophila	2598899	113	99.85	0.14	Draft	SAMN25653322	ASM2514898v1	2022-09-12
GCA_025149045.1	PRJNA803478	p3-SID208	Skin (Axillary-groin swab)	USA	2018, Feb 8	rhizophila	Kocuria rhizophila	Kocuria rhizophila	2578718	117	99.12	0.12	Draft	SAMN25653321	ASM2514904v1	2022-09-12
GCA_025149885.1	PRJNA803478	p3-SID1455	Skin (Volar forearm swab)	USA	2019, Sep 16	rhizophila	Kocuria rhizophila	Kocuria rhizophila	2678942	138	99.84	0.1	Draft	SAMN25653593	ASM2514988v1	2022-09-12
GCA_025151645.1	PRJNA803478	p3-SID1414	Skin (Toe web space swab)	USA	2019, Sep 16	rhizophila	Kocuria rhizophila	Kocuria rhizophila	2755537	76	99.95	0.26	Draft	SAMN25653561	ASM2515164v1	2022-09-12
GCA_025151745.1	PRJNA803478	p3-SID1383	Skin (Toe web space swab)	USA	2019, Sep 16	rhizophila	Kocuria rhizophila	Kocuria rhizophila	2646751	79	99.91	0.02	Draft	SAMN25653542	ASM2515174v1	2022-09-12
GCA_027889775.1	PRJNA921965	SLM-01	Blood	South Korea	2022, Jan 19	rhizophila	Kocuria rhizophila	Kocuria rhizophila	2771437	33	100	0.32	Draft	SAMN32639282	ASM2788977v1	2023-01-17
GCA_030403625.1	PRJNA983803	ZSM2	Crushed rocks in Gara Djebilet Iron Mine	Algeria	2022	rhizophila	Kocuria rhizophila	Kocuria rhizophila	2585499	31	99.88	0.11	Draft	SAMN35736757	ASM3040362v1	2023-07-03
GCA_030407675.1	PRJNA883941	APC 4018	Snub-nosed spiny eel (skin)	Atlantic Ocean	2017, May 27	rhizophila	Kocuria sp. APC 4018	Kocuria rhizophila	2719308	125	99.99	0.22	Draft	SAMN33771951	ASM3040767v1	2023-07-05	Not labelled as rhizophila in GenBank
GCA_031457995.1	PRJNA709325	BE309	Sorghum-associated	USA	2022, Mar 10	rhizophila	Kocuria rhizophila	Kocuria rhizophila	2660790	19	99.97	0.12	Draft	SAMN18248550	ASM3145799v1	2023-09-13
GCA_032017965.1	PRJNA850115	CTOTU47604	Urban	USA	2013, Jul 17	pseudorhizophila	Kocuria rhizophila	Kocuria rhizophila_A	2449908	392	95.27	0.21	MAG	SAMN29160019	ASM3201796v1	2023-09-26
GCA_032060705.1	PRJNA850115	CTOTU48865	Urban	USA	2013, Jul 29	rhizophila	Kocuria rhizophila	Kocuria rhizophila	2826154	16	99.98	1.85	MAG	SAMN29161483	ASM3206070v1	2023-09-27
GCA_032101205.1	PRJNA850115	CTOTU50493	Urban	USA	2013, Aug 7	pseudorhizophila	Kocuria rhizophila	Kocuria rhizophila_A	2647778	93	98.59	1.38	MAG	SAMN29163726	ASM3210120v1	2023-09-27
GCA_033042015.1	PRJNA675623	NU1901-B013	Gut (Atlantic Salmon)	Norway	2019, Jul	pseudorhizophila	Kocuria rhizophila	Kocuria rhizophila_A	2653705	1	99.94	0.09	Draft	SAMN16710099	ASM3304201v1	2023-10-25
GCA_035990065.1	PRJNA747871	NBC_01227	Inside anthill	Denmark	2020, Jun 24	rhizophila	Kocuria rhizophila	Kocuria rhizophila	2735685	1	99.99	0.22	Complete	SAMN24016444	ASM3599006v1	2024-01-23
GCA_036347115.1	PRJNA747871	NBC_00781	Strawberry plants	USA	2016, Dec	pseudorhizophila	Kocuria rhizophila	Kocuria rhizophila_A	2718455	1	99.79	0.31	Complete	SAMN30553227	ASM3634711v1	2024-02-02
GCA_040028385.1	PRJNA1116229	UNH1	Laboratory contaminant	USA: New Hampshire	2024, May 6	rhizophila	Kocuria rhizophila	Kocuria rhizophila	2804693	1	100	0.34	Complete	SAMN41527359	K_rhizo_1	2024-06-03
GCA_040372225.1	PRJDB16551	NBRC 12708	ATCC 9341 derivative	Unknown	2022, Sep 28	pseudorhizophila	Kocuria rhizophila	Kocuria rhizophila_A	2652368	15	99.99	0.16	Draft	SAMD00537158	ASM4037222v1	2024-03-26
GCA_040681985.1	PRJNA1106891	NPDC051498	Soil	Peru	2024, May 22	rhizophila	Kocuria rhizophila	Kocuria rhizophila	2588516	5	99.45	0.12	Draft	SAMN41497037	ASM4068198v1	2024-07-12
GCA_041021375.1	PRJNA1134931	155	Meat processing factory	Russia	2021, Mar	pseudorhizophila	Kocuria rhizophila	Kocuria rhizophila_A	2779180	27	100	0.15	Draft	SAMN42447477	ASM4102137v1	2024-08-02
GCA_900576785.1	PRJEB29164	PT10	Roots of Panicum turgidum	Tunisia	2018, Oct 21	rhizophila	Kocuria rhizophila	Kocuria rhizophila	2649089	40	99.92	0.15	Draft	SAMEA4972115	PT10	2018-11-18
GCA_900637835.1	PRJEB6403	NCTC8340	ATCC 9341 derivative	USA: Washington	1951	pseudorhizophila	Kocuria rhizophila	Kocuria rhizophila_A	2697831	1	100	0.15	Complete	SAMEA37372918	52654_C01	2018-12-20
GCA_902388135.1	PRJEB33885	MGYG-HGUT-02537	Human gut	Unknown	2019, Aug 6	rhizophila	Kocuria rhizophila	Kocuria rhizophila	2636961	34	99.98	0.11	Draft	SAMEA5852042	UHGG_MGYG-HGUT-02537	2019-08-16
GCA_904423785.1	PRJEB40293	Marseille-P2672	Permafrost	Siberia	2019, Sep 10	rhizophila	Kocuria rhizophila	Kocuria rhizophila	2694494	43	100	0.13	Draft	SAMEA7297154	G1424	2020-09-25
GCA_963519965.1	PRJEB65351	ERR9968735_bin.6_MetaWRAP_v1.3_MAG	Oral cavity	Australia	2014, Apr 15	pseudorhizophila	Kocuria rhizophila	Kocuria rhizophila_A	2423374	219	91.58	0.33	MAG	SAMEA114444059	ERR9968735_bin.6_MetaWRAP_v1.3_MAG	2023-10-01
GCA_003240995.1	PRJNA376580	S2_012_000_R3_91	Hospital NICU surfaces and sink	USA	2014	discarded; contamination >5	Kocuria rhizophila	N/A	4688931	788	97.27	10.44	MAG	SAMN07426591	ASM324099v1	2018-06-18	incomplete; mislabelled in GenBank
GCA_003284705.1	PRJNA476719	TNDT1	Date palm tree rhizospheric soil	India	2015	discarded; mislabelled in GenBank	Kocuria rhizophila	N/A	3252242	733	99.95	0.18	Draft	SAMN09453417	ASM328470v1	2018-06-29	mislabelled in GenBank
GCA_017598955.1	PRJNA716288	28R2A-13	Marine bathyal zone biome (Sponge)	Atlantic Ocean	2015	discarded; completeness <90	Kocuria rhizophila	N/A	2414908	31	87.54	0.08	Draft	SAMN18417780	28R2A-13	2021-03-28	incomplete
GCA_018373175.1	PRJNA698986	L3_129_000G1_dasL3_129_000G1_metabat.metabat.108	Stool	USA	2016-2019	discarded; mislabelled in GenBank	Kocuria rhizophila	N/A	2786653	84	99.91	0.27	MAG	SAMN17801520	ASM1837317v1	2021-05-16	mislabelled in GenBank
GCA_030011535.1	PRJNA949442	Sample7_17	Peat soil samples	Malaysia	2021, Mar 31	discarded; completeness <90, contamination >5	Kocuria rhizophila	N/A	2783012	3	31.1	10.1	Draft	SAMN34046412	ASM3001153v1	2023-05-14	incomplete; labelled as "Complete" in GenBank
GCA_032054425.1	PRJNA850115	CTOTU49230	Urban	USA	2013, Jul 31	discarded; completeness <90	Kocuria rhizophila	N/A	2406628	395	88.27	1.76	MAG	SAMN29161917	ASM3205442v1	2023-09-27	incomplete
GCA_032089395.1	PRJNA850115	CTOTU50403	Urban	USA	2013, Aug 7	discarded; completeness <90	Kocuria rhizophila	N/A	2255217	559	81.21	4.19	MAG	SAMN29163636	ASM3208939v1	2023-09-27	incomplete
GCA_032099725.1	PRJNA850115	CTOTU50552	Urban	USA	2013, Aug 9	discarded; completeness <90	Kocuria rhizophila	N/A	2613267	623	88.86	3.22	MAG	SAMN29163785	ASM3209972v1	2023-09-27	incomplete
≤ = on or before this date
1 genome of ATCC 9341
2 incorrectly listed as “Rhizosphere of narrowleaf cattail [Typha angustifolia] from a floating mat in Danube River” in GenBank
3 incorrectly listed as “Hungary” in GenBank
4 incorrectly listed as “1999” in GenBank. ATCC 9341 first mentioned in a publication in 1949

## Sheet: Table S5. ANIs >99%
Table S5. K. rhizophila genomes from different studies that shared an average nucleotide identity (ANI) >99%
ANI between strains	Strain 1				Strain 2
	Strain name	Isolation Source	Geographic Location	Collection Date	Strain	Isolation Source	Geographic Location	Collection Date
100	D2	Stool	India	2013	MGYG-HGUT-02537	Human gut	Unknown	2019, Aug 6
99.9989	FDAARGOS_302	rhizosphere of narrowleaf cattail	Hungary	1999	NCTC8340	Soil	USA: Washington	1951
99.9973	DC2201 (= NBRC 103217)	Soil	Unknown	2008, Apr 17	NCTC8340	Soil	USA: Washington	1951
99.9973	DC2201 (= NBRC 103217)	Soil	Unknown	2008, Apr 17	FDAARGOS_302	rhizosphere of narrowleaf cattail	Hungary	1999
99.9963	D2	Stool	India	2013	NPDC051498	Soil	Peru	2024, May 22
99.9887	NBRC 12708	Soil	Unknown	2022, Sep 28	NCTC8340	Soil	USA: Washington	1951
99.9882	DC2201 (= NBRC 103217)	Soil	Unknown	2008, Apr 17	NBRC 12708	Soil	Unknown	2022, Sep 28
99.9873	FDAARGOS_302	rhizosphere of narrowleaf cattail	Hungary	1999	NBRC 12708	Soil	Unknown	2022, Sep 28
99.9809	p3-SID208	Skin (Axillary-groin swab)	USA	2018, Feb 8	NPDC051498	Soil	Peru	2024, May 22
99.9755	NPDC051498	Soil	Peru	2024, May 22	MGYG-HGUT-02537	Human gut	Unknown	2019, Aug 6
99.9575	p3-SID208	Skin (Axillary-groin swab)	USA	2018, Feb 8	MGYG-HGUT-02537	Human gut	Unknown	2019, Aug 6
99.9432	p3-SID209	Skin (Axillary-groin swab)	USA	2018, Feb 8	NPDC051498	Soil	Peru	2024, May 22
99.9364	p3-SID209	Skin (Axillary-groin swab)	USA	2018, Feb 8	MGYG-HGUT-02537	Human gut	Unknown	2019, Aug 6
99.8875	D2	Stool	India	2013	p3-SID209	Skin (Axillary-groin swab)	USA	2018, Feb 8
99.8746	D2	Stool	India	2013	p3-SID208	Skin (Axillary-groin swab)	USA	2018, Feb 8
99.4533	HMSC066H03	Vaginal/rectal	USA	2016, Oct 21	UMB0131	Catheter	USA	2015
99.4379	p3-SID1455	Skin (Volar forearm swab)	USA	2019, Sep 16	APC 4018	Snub-nosed spiny eel (skin)	Atlantic Ocean	2017, May 27
99.4204	p3-SID1383	Skin (Toe web space swab)	USA	2019, Sep 16	APC 4018	Snub-nosed spiny eel (skin)	Atlantic Ocean	2017, May 27
99.4029	ACRRQ	Skin	USA	2018	CTOTU48865	Urban	USA	2013, Jul 29
99.0771	DE0228	Environmental (Duke University campus)	USA	2018, Sep 1	NBC_00781	Strawberry plants	USA	2016, Dec
99.0674	DC2201 (= NBRC 103217)	Soil	Unknown	2008, Apr 17	NU1901-B013	Gut (Atlantic Salmon)	Norway	2019, Jul
99.0383	FDAARGOS_302	rhizosphere of narrowleaf cattail	Hungary	1999	NU1901-B013	Gut (Atlantic Salmon)	Norway	2019, Jul
99.0291	NU1901-B013	Gut (Atlantic Salmon)	Norway	2019, Jul	NCTC8340	Soil	USA: Washington	1951
99.0134	NU1901-B013	Gut (Atlantic Salmon)	Norway	2019, Jul	NBRC 12708	Soil	Unknown	2022, Sep 28
